# Supplementary material for: Efficient and markerless gene integration with SlugCas9-HF in Kluyveromyces marxianus
Source: Commun Biol. 2024 Jul 2;7:797. doi: 10.1038/s42003-024-06487-w (PMC11219867; doi:10.1038/s42003-024-06487-w)
Supplement: Supplementary file 3 — Supplementary Data 1 [file 42003_2024_6487_MOESM3_ESM.xlsx]

## Sheet: Fig 1c, d
Analysis of SlugCas9-HF and SpCas9 specificity.
Fig 1c.
	SpCas9							SlugCas9-HF
	Repeat 1	Repeat 2	Repeat 3	Average	Stdev			Repeat 1	Repeat 2	Repeat 3	Average	Stdev
M0	79.81	72.28	52	68.03	14.3839		M0	89.62	79.7	75.01	81.4433	7.45939
M1	88.38	68.98	77.5	78.2867	9.72389		M1	0.29	0.29	0.29	0.29	0
M2	86.96	67.98	74.99	76.6433	9.59741		M2	0.27	0.26	0.27	0.266667	0.0057735
M3	73.42	74.99	74.91	74.44	0.884251		M3	0.27	0.27	0.27	0.27	0
M4	9.36	4.66	6.23	6.75	2.39276		M4	0.26	0.23	0.24	0.243333	0.0152753
M5	0.71	0.6	0.39	0.566667	0.162583		M5	0.24	0.21	0.24	0.23	0.0173205
M6	0.47	0.37	0.36	0.4	0.0608276		M6	0.26	0.22	0.23	0.236667	0.0208167
M7	1.51	0.65	0.8	0.986667	0.459384		M7	0.47	0.29	0.31	0.356667	0.0986577
Fig 1d.
	SpCas9							SlugCas9-HF
	Repeat 1	Repeat 2	Repeat 3	Average	Stdev			Repeat 1	Repeat 2	Repeat 3	Average	Stdev
M0	77.93	81.76	81.92	80.5367	2.25886		M0	60.47	63.92	64.27	62.8867	2.1002
M1	80.72	83.44	83.46	82.54	1.5762		M1	0.69	0.68	0.64	0.67	0.0264575
M2	71.14	71.18	70.95	71.09	0.122882		M2	0.24	0.25	0.25	0.246667	0.0057735
M3	72.29	69.09	69.17	70.1833	1.82487		M3	1.06	1.06	1.14	1.08667	0.046188
M4	4.22	3.88	4.55	4.21667	0.335012		M4	0.33	0.34	0.37	0.346667	0.0208167
M5	0.78	0.56	0.59	0.643333	0.119304		M5	0.19	0.21	0.21	0.203333	0.011547
M6	0.18	0.22	0.21	0.203333	0.0208167		M6	0.17	0.17	0.17	0.17	0
M7	0.25	0.27	0.27	0.263333	0.011547		M7	0.3	0.2	0.18	0.226667	0.064291

## Sheet: Fig 2a
Previously reported RNA-seq datasets (Bioproject Accession: PRJNA658204) were subjected to analysis. The top 30 K. marxianus genes with the highest relative expression level to the housekeeping gene ( FPKM(TG/HKG)) TPM after 24 hours of culturing in YPD were selected.
Gene_ID	Gene	Expression intensity relative to the reference gene MDN1 expression.	functional annotation
Kmarxianus_Y179_326	INU1	1115.85	inulinase
Kmarxianus_Y179_13	CWP1	529.233	hypothetical protein KLMA_10829
Kmarxianus_Y179_2675	GAP1	482.789	glyceraldehyde-3-phosphate dehydrogenase 1
Kmarxianus_Y179_3455	HXT4	436.595
Kmarxianus_Y179_2555	ADH1	385.997	alcohol dehydrogenase 1
Kmarxianus_Y179_378	ENO2	384.686	enolase
Kmarxianus_Y179_3879	RAG5	373.502	hexokinase
Kmarxianus_Y179_5094	TEF2	323.12	elongation factor 1-alpha
Kmarxianus_Y179_957	CIT1	316.48	citrate synthase
Kmarxianus_Y179_3454	KHT2	264.334	hexose transporter 2
Kmarxianus_Y179_3088	SOR1	241.564	alcohol dehydrogenase
Kmarxianus_Y179_2635	CCW12	219.854	uncharacterized cell wall protein YDR134C
Kmarxianus_Y179_1593	GDH2	172.443	NAD-specific glutamate dehydrogenase
Kmarxianus_Y179_4566	PHO84	168.55	inorganic phosphate transporter
Kmarxianus_Y179_1160	HAC1	168.254	basic-leucine zipper (bZIP) transcription factor
Kmarxianus_Y179_5149	SSA3	166.327	heat shock protein SSA3
Kmarxianus_Y179_1438	EFT1	149.437	elongation factor 2
Kmarxianus_Y179_4613	CTR1	132.162	copper transport protein CTR1
Kmarxianus_Y179_4226	PDC1	130.768	RecName: Full=Pyruvate decarboxylase
Kmarxianus_Y179_3344	PIR1	116.613	cell wall mannoprotein HSP150
Kmarxianus_Y179_128	SSC1	111.094	heat shock protein SSC1
Kmarxianus_Y179_619	OLE1	110.226	acyl-CoA desaturase 1
Kmarxianus_Y179_17	CWP1	107.07	hypothetical protein KLMA_10826
Kmarxianus_Y179_4482	RGI1	105.068	uncharacterized protein YIL057C
Kmarxianus_Y179_1139	HSP60	99.2461	heat shock protein 60
Kmarxianus_Y179_2433	SNZ3	94.5269	probable pyridoxine biosynthesis protein SNZ3
Kmarxianus_Y179_1297	UBI4	86.6221	Ubiquitin
Kmarxianus_Y179_3768	FRE1	71.0526	ferric/cupric reductase transmembrane component 1
Kmarxianus_Y179_16	YJL163C	68.0412	MFS 1
Kmarxianus_Y179_356	TDA1	62.3489	probable serine/threonine-protein kinase YMR291W

## Sheet: Fig 3d
Integration efficiency(%) of the selected integration sites.
	Repeat 1	Repeat 2	Repeat 3	Average	Stdev
sg1	89.6	85.4	72.9	82.6333	8.68696
sg4	79.2	77.1	72.9	76.4	3.2078
sg7	91.7	91.7	79.2	87.5333	7.21688
sg8	68.8	58.3	66.7	64.6	5.55608
sg19	31.3	41.7	45.8	39.6	7.47462
sg23	27.1	29.2	22.9	26.4	3.2078

## Sheet: Fig 3e
Effect of integration sites on the expression level of the heterologous genes.
	Repeat 1	Repeat 2	Repeat 3	Average	Stdev
Ctr	369	349	354	357.333	10.4083
sg1	16291	16207	16418	16305.3	106.228
sg4	18549	20090	17984	18874.3	1090.04
sg7	14628	16190	16292	15703.3	932.661
sg8	13744	13239	12886	13289.7	431.238
sg19	19841	19587	20278	19902	349.515
sg23	12774	13601	13186	13187	413.501

## Sheet: Fig 4c
Integration efficiency of various lengths of heterologous genes at the sg1 locus.
Length of gene fragments (kbp)	Repeat 1	Repeat 2	Repeat 3	Average	Stdev
1.5	43/48	41/48	35/48	0.826389	0.0867361
3	15/32	16/32	18/32	0.510417	0.0477352
6	14/33	16/39	15/36	0.417055	0.0070011
12	3/14	3/12	3/10	0.254762	0.0430551

## Sheet: Fig 5c
Distribution of integration copy numbers within yeast clones.
colony ID	Sites				Integration copy numbers		Integration copy numbers	Distribution
	sg1	sg4	sg7	sg19			4	0.2
1	1	1	0	1	3		3	0.34
2	1	1	0	1	3		2	0.3
3	0	1	0	0	1		1	0.13
4	1	1	1	0	3		0	0.03
5	0	1	1	0	2
6	1	1	1	0	3
7	0	1	1	0	2
8	0	1	1	0	2
9	0	1	1	0	2
10	1	1	1	0	3
11	0	1	1	0	2
12	1	1	1	0	3
13	1	1	1	1	4
14	1	1	1	0	3
15	0	1	1	0	2
16	0	1	1	0	2
17	1	0	1	1	3
18	1	1	1	1	4
19	0	1	1	0	2
20	1	1	1	1	4
21	1	1	1	0	3
22	1	1	1	0	3
23	0	1	0	0	1
24	0	0	0	0	0
25	1	1	1	1	4
26	1	0	0	0	1
27	0	1	0	0	1
28	1	0	0	0	1
29	1	1	1	1	4
30	1	0	1	0	2
31	0	0	0	0	0
32	1	1	1	1	4
33	1	0	1	1	3
34	1	0	0	0	1
35	1	1	1	1	4
36	1	1	1	1	4
37	1	0	1	1	3
38	0	1	0	1	2
39	0	1	1	1	3
40	0	1	1	0	2
41	1	1	1	0	3
42	1	0	0	0	1
43	1	1	1	0	3
44	0	1	1	0	2
45	0	0	1	1	2
46	0	1	1	0	2
47	0	0	1	1	2
48	0	0	1	0	1
49	1	1	1	1	4
50	1	0	1	1	3
51	0	1	1	0	2
52	0	1	1	1	3
53	0	0	1	1	2
54	1	1	1	1	4
55	1	0	1	0	2
56	1	1	1	1	4
57	1	0	1	1	3
58	0	1	1	0	2
59	0	1	1	1	3
60	1	1	1	1	4
61	1	1	0	0	2
62	0	1	0	1	2
63	1	1	1	0	3
64	1	1	1	0	3
65	0	1	1	0	2
66	0	1	0	1	2
67	1	0	1	1	3
68	0	0	1	1	2
69	1	0	0	0	1
70	1	1	1	1	4
71	1	0	0	1	2
72	1	0	0	1	2
73	1	0	1	1	3
74	1	0	1	1	3
75	0	0	0	0	0
76	0	1	0	1	2
77	1	1	1	1	4
78	1	1	1	0	3
79	0	1	1	0	2
80	1	0	1	1	3
81	0	1	0	0	1
82	1	1	1	1	4
83	1	1	1	1	4
84	1	0	1	1	3
85	1	1	1	1	4
86	1	1	0	1	3
87	1	1	0	0	2
88	1	0	0	1	2
89	1	0	1	1	3
90	1	1	1	1	4
91	1	0	0	0	1
92	1	0	1	1	3
93	1	0	1	1	3
94	1	1	1	1	4
95	1	1	1	0	3
96	1	1	0	1	3
97	1	1	1	0	3
98	1	1	1	1	4
99	1	0	0	0	1
100	1	0	0	0	1
Integration efficiency at each site	0.66	0.66	0.72	0.51

## Sheet: Fig S4
Integration efficiency(%) of the selected integration sites.
Length of homology arms (bp)	Repeat 1	Repeat 2	Repeat 3	Average	Stdev
500	76	62	80	72.6667	9.45163
200	72	64	64	66.6667	4.6188
50	68	62	66	65.3333	3.05505
